# Supplementary material for: One-Tube RPA-CRISPR/Cas12a Assays for Rapid and Visual Detection of Pseudomonas fluorescens and Bacillus cereus
Source: Foods. 2026 Mar 17;15(6):1059. doi: 10.3390/foods15061059 (PMC13025563; doi:10.3390/foods15061059)
Supplement: Supplementary file 1 [file foods-15-01059-s001.zip]

Archive with 1 entries (1 files):
- foods-4120863-supplementary.pdf
